# Supplementary material for: A Novel Isoprene Synthase from the Monocot Tree Copernicia prunifera (Arecaceae) Confers Enhanced Drought Tolerance in Transgenic Arabidopsis
Source: Int J Mol Sci. 2023 Oct 18;24(20):15329. doi: 10.3390/ijms242015329 (PMC10607627; doi:10.3390/ijms242015329)
Supplement: Supplementary file 1 [file ijms-24-15329-s001.zip]

Archive with 1 entries (1 files):
- ijms-2609691-supplementary.pdf
